# Supplementary material for: The Role of Antidiabetic Therapies in Mild Cognitive Impairment and Alzheimer’s Disease: A Systematic Review of Metformin, Pioglitazone, and GLP-1 Receptor Agonists
Source: Int J Mol Sci. 2026 Apr 29;27(9):3967. doi: 10.3390/ijms27093967 (PMC13163320; doi:10.3390/ijms27093967)
Supplement: Supplementary file 1 [file ijms-27-03967-s001.zip]

Archive with 1 entries (1 files):
- ijms-4221360-supplementary.pdf
